# Supplementary material for: Ribose-cysteine protects against the development of atherosclerosis in apoE-deficient mice
Source: PLoS One. 2020 Feb 21;15(2):e0228415. doi: 10.1371/journal.pone.0228415 (PMC7034848; doi:10.1371/journal.pone.0228415)
Supplement: S1 File — (XLSX) [file pone.0228415.s005.xlsx]

## Sheet: All_8isoprostanes
Liver 8-isoprostanes				Plasma 8-isoprostanes			Aorta 8-isoprostanes
Control	Ribose-cysteine			Control	Ribose-cysteine		Control	Ribose-cysteine
204.78	198.81			235.2	182.7		3920.24	1362.7
344.27	173.77			66.5	220.9		3475.55	1055.1
469.34	129.13			152.3	112.1		3920.24	1362.7
95.55	114.73			156	118.7
156.63	147.17			42.8	185.6
121.67	92.62			27.9	24.3
124.99	114.85			66.7	70.1
114.15	117.84			53.2	246.3
158.47	121.77			83	150.9
177.22	146.14			91.8	70.1
136.99	85.66			55.2	78
171.09	49.95			152.9	192.9
147.24	99.69			99.2	52.1
90.98	106.57			51.4	62
154.21	77.59			123	40

## Sheet: All_GSH
Liver GSH			Plasma GSH
Control	Ribose-cysteine		Control	Ribose-cysteine
2.73	6.08		0.39	0.85
4.86	8.14		1.82	1.15
4.59	8.29		0.87	0.83
4.52	9.26		0.86	1.07
6.39	10.08		0.71	2
3.35	7.22		1	1.07
7.41	7.58		1.32	0.92
4.55	5.84		0.97	0.8
7.86	5.31		1.02	0.87
4.97	4.49		1.44	1.32
4.06	7.66		0.75	0.97
8.03	6.29		1.22	0.72
7.93	6.23		1.35	0.75
7.21	5.99		0.78	0.74
3.68	4.35		2.31	0.98

## Sheet: All_GPx
Plasma Gpx			Erythrocytes Gpx			Liver Gpx
Control	Ribose-cysteine		Control	Ribose-cysteine		Control	Ribose-cysteine
3.19	3.11		7.48	1.17		0.44	0.78
3.53	3.03		1.92	5.29		0.95	0.94
2.86	2.35		1.41	8.1		0.59	1.36
3.03	3.87		3.57	5.39		0.53	0.79
4.71	2.78		1.21	7.74		0.57	0.89
4.04	4.71		1.21	7.61		0.33	1.13
3.53	4.79		5.63	19		0.34	1.02
4.21	3.53		7.14	15.39		0.31	1.12
2.78	3.11		4.73	13.07		0.28	1.11
4.46	3.53		3.46	7.81		0.2	0.89
3.87	3.11		4.21	7.92		0.33	1.06
3.53	2.69		6.08	7.48		0.5	1.03
3.35	3.37		6.19	8.35		0.62	0.75
3.79	2.44		2.68	5.42		0.37	0.92
3.28	3.28		2.63	9.21		0.27	0.88

## Sheet: All_Lipids
Total cholesterol			LDL			HDL			Tryglycerides
Control	Ribose-cysteine		Control	Ribose-cysteine		Control	Ribose-cysteine		Control	Ribose-cysteine
7.06	6.52		6.58	5.71		0.33	0.64		0.73	0.86
6.03	8.02		5.49	7.09		0.35	0.79		0.93	0.68
7.64	6.86		7.04	6.43		0.44	0.32		0.78	0.57
7.09	5.97		6.04	5.39		0.88	0.43		0.86	0.77
6.3	4.84		5.68	4.39		0.46	0.35		0.79	0.5
5.19	6.32		4.83	5.78		0.25	0.35		0.54	0.96
7.97	4.67		7.44	4.21		0.36	0.32		0.86	0.72
8.17	4.61		7.5	4.36		0.51	0.14		0.82	0.54
6.19	6.65		5.6	5.9		0.46	0.55		0.64	0.98
8.58	6.68		8.16	6.09		0.29	0.47		0.64	0.58
7.94	5.85		7.11	5.01		0.73	0.73		0.49	0.54
6.68	6.62		5.82	5.92		0.68	0.59		0.89	0.53
8.71	4.95		7.91	4.52		0.62	0.33		0.89	0.5
8.45	6.88		7.92	6.29		0.4	0.48		0.67	0.56
7.95	6.87		7.01	6.48		0.76	0.32		0.89	0.36

## Sheet: Atherosclerotic lesions
Brachiocephalic branch			Aortic sinus
Control	Ribose-cysteine		Control	Ribose-cysteine
4919	285		209996	274169
1483	488		271347	11253
92819	12466		140584	195885
1305	219		119545	74474
57054	8139		297652	239801
34365	3933		128480	39862
9712	5552		307614	126234
131336	5988		263810	124447
	14620			58294
